# Supplementary material for: Sivelestat sodium alleviates sepsis-associated acute lung injury by inhibiting ferroptosis via the Nrf2/SLC7A11/GPX4 axis
Source: PLoS One. 2026 Jul 14;21(7):e0353525. doi: 10.1371/journal.pone.0353525 (PMC13367734; doi:10.1371/journal.pone.0353525)
Supplement: S1 Data — (XLSX) [file pone.0353525.s001.xlsx]

## Sheet: Fig 2 Survival curve
Number	survival time	Sham	CLP	SL	SM	SH
1	72	1
2	72	1
3	72	1
4	72	1
5	72	1
6	72	1
7	72	1
8	72	1
9	72	1
10	72	1
11	72	1
12	72	1
13	72	1
14	72	1
15	72	1
1	6		1
2	6		1
3	12		1
4	12		1
5	24		1
6	36		1
7	48		1
8	72		1
9	72		1
10	72		1
11	72		1
12	72		1
13	72		1
14	72		1
15	72		1
1	12			1
2	12			1
3	24			1
4	36			1
5	36			1
6	48			1
7	72			1
8	72			1
9	72			1
10	72			1
11	72			1
12	72			1
13	72			1
14	72			1
15	72			1
1	12				1
2	36				1
3	48				1
4	60				1
5	72				1
6	72				1
7	72				1
8	72				1
9	72				1
10	72				1
11	72				1
12	72				1
13	72				1
14	72				1
15	72				1
1	48					1
2	60					1
3	72					1
4	72					1
5	72					1
6	72					1
7	72					1
8	72					1
9	72					1
10	72					1
11	72					1
12	72					1
13	72					1
14	72					1
15	72					1
Fig. 2 Survival curve at 72 hours post-modeling in rats Sham group ( n=15, 100% survival). CLP group ( n=15, 53.3% survival). SL, SM, and SH groups ( n=15 per group, survival rates: 60.0%, 73.3%, and 86.7%).

## Sheet: Fig.3 Arterial Blood Gas Analys
Number	group	PaO2（mmHg）	Oxygenation index（mmHg）
1	Sham	81	385.71
2	Sham	93	442.86
3	Sham	74	352.38
4	Sham	87	414.26
5	Sham	83	395.24
6	Sham	84	400
7	Sham	84	400
8	Sham	73	347.62
9	Sham	84	400
10	Sham	71	338.09
11	Sham	79	376.19
12	Sham	82	390.48
13	Sham	81	385.71
14	Sham	84	400
15	Sham	89	423.81
1	CLP	50	238.1
2	CLP	63	300
3	CLP	57	271.43
4	CLP	56	266.67
5	CLP	51	242.86
6	CLP	58	276.19
7	CLP	55	261.9
8	CLP	60	285.71
1	SL	62	295.24
2	SL	61	290.48
3	SL	56	266.67
4	SL	60	285.71
5	SL	64	304.76
6	SL	65	309.52
7	SL	70	333.33
8	SL	60	285.71
9	SL	63	300
1	SM	71	338.1
2	SM	66	314.28
3	SM	62	295.24
4	SM	69	328.57
5	SM	67	319.05
6	SM	65	309.52
7	SM	72	342.86
8	SM	61	290.48
9	SM	71	338.1
10	SM	70	333.33
11	SM	77	366.67
1	SH	79	376.19
2	SH	70	333.33
3	SH	73	347.62
4	SH	74	352.38
5	SH	77	366.67
6	SH	85	404.76
7	SH	71	338.09
8	SH	79	376.19
9	SH	72	342.86
10	SH	66	314.29
11	SH	70	333.33
12	SH	78	371.43
13	SH	74	352.38
Fig. 3 Arterial Blood Gas Analysis Sample sizes reflect the number of animals that survived to the 72-hour endpoint in each group (n=15, 8, 9, 11, and 13 for the Sham, CLP, SL, SM, and SH groups, respectively).

## Sheet: Fig.4 lung injury score
Number	group	wet weight（g）	dry weight（g）	W/D	lung injury score
1	Sham	0.2175	0.0437	4.98	0.196
2	Sham	0.2088	0.0455	4.59	0.162
3	Sham	0.2252	0.0429	5.25	0.136
4	Sham	0.2126	0.0431	4.93	0.102
5	Sham	0.2306	0.0455	5.07	0.239
6	Sham	0.2144	0.0452	4.74	0.026
7	Sham	0.2305	0.0471	4.89	0.128
8	Sham	0.2231	0.0458	4.87	0.162
9	Sham	0.2152	0.0432	4.98	0.119
10	Sham	0.2153	0.046	4.68	0.23
11	Sham	0.2244	0.0448	5.01	0.14
12	Sham	0.2122	0.0434	4.89	0.233
13	Sham	0.2126	0.046	4.62	0.085
14	Sham	0.2233	0.0443	5.04	0.216
15	Sham	0.2159	0.0437	4.94	0.237
1	CLP	0.3069	0.0437	7.02	0.917
2	CLP	0.3262	0.0455	7.17	0.745
3	CLP	0.3075	0.0426	7.22	0.851
4	CLP	0.3257	0.0431	7.56	0.879
5	CLP	0.3106	0.0455	6.83	0.761
6	CLP	0.3139	0.045	6.97	0.671
7	CLP	0.3081	0.0461	6.68	0.697
8	CLP	0.3277	0.0458	7.16	0.679
1	SL	0.3191	0.0464	6.88	0.716
2	SL	0.3095	0.0471	6.57	0.706
3	SL	0.3039	0.0441	6.89	0.561
4	SL	0.3185	0.046	6.92	0.556
5	SL	0.3034	0.0454	6.68	0.579
6	SL	0.2983	0.0463	6.44	0.915
7	SL	0.3102	0.0436	7.11	0.781
8	SL	0.3207	0.0431	7.44	0.761
9	SL	0.3181	0.0467	6.81	0.691
1	SM	0.2988	0.0436	6.85	0.402
2	SM	0.2977	0.0438	6.8	0.695
3	SM	0.3021	0.0463	6.52	0.596
4	SM	0.2986	0.0447	6.68	0.462
5	SM	0.3055	0.0455	6.71	0.634
6	SM	0.2931	0.0444	6.6	0.685
7	SM	0.3143	0.0439	7.16	0.537
8	SM	0.3056	0.045	6.79	0.534
9	SM	0.2989	0.0434	6.89	0.595
10	SM	0.3039	0.0441	6.89	0.474
11	SM	0.2939	0.045	6.53	0.389
1	SH	0.2743	0.0446	6.15	0.525
2	SH	0.2497	0.046	5.43	0.615
3	SH	0.2567	0.0452	5.68	0.393
4	SH	0.2588	0.0469	5.52	0.344
5	SH	0.2616	0.0434	6.03	0.549
6	SH	0.2665	0.0455	5.86	0.522
7	SH	0.2498	0.0458	5.45	0.591
8	SH	0.2675	0.0457	5.85	0.464
9	SH	0.2712	0.0472	5.74	0.365
10	SH	0.2516	0.0431	5.84	0.377
11	SH	0.2687	0.0459	5.85	0.453
12	SH	0.2494	0.043	5.8	0.597
13	SH	0.2597	0.0446	5.82	0.403
Fig.4 A Comparison of histopathological injury and pulmonary edema among Groups Sample sizes (n) are as described in the legend of Fig. 3. Statistical significance was determined by one-way ANOVA followed by Tukey’s multiple comparisons test.

## Sheet: Fig.5 Inflammatory cytokine 
Number	group	TNF-a（pg/mg）	IL-1β（pg/mg）	IL-6（pg/mg）
1	Sham	52.88	40.28	66.38
2	Sham	54.96	51.94	55.58
3	Sham	58.1	46.88	62.38
4	Sham	62.39	39.94	57.06
5	Sham	55.78	46.52	67.69
6	Sham	59.09	51.39	60.82
7	Sham	64.11	41.61	56.29
8	Sham	58.24	47.7	63.74
9	Sham	54.36	39.95	58.56
10	Sham	53.87	42.55	67.24
11	Sham	61.93	44.38	63.29
12	Sham	59.11	49.97	60.63
13	Sham	55.57	50.11	55.91
14	Sham	60.32	41.86	63.96
15	Sham	58.91	50.12	65.71
1	CLP	80.51	78.46	459.23
2	CLP	79.79	71.12	536.68
3	CLP	83.49	73.27	510.99
4	CLP	95.49	63.24	535.44
5	CLP	90.34	79.29	591.76
6	CLP	78.17	72.42	542.22
7	CLP	81.82	80.5	575.74
8	CLP	72.46	68.44	504.45
1	SL	77.25	67.12	464.25
2	SL	83.61	65.16	410.69
3	SL	86.25	75.64	469.21
4	SL	84.91	71.95	457.34
5	SL	77.26	69.73	470.96
6	SL	71.36	70.1	394.22
7	SL	75.26	73.3	422.61
8	SL	79.51	62.23	442.68
9	SL	67.11	77.61	488.23
1	SM	67.65	72.65	373.15
2	SM	71.11	78.21	354.61
3	SM	65.32	66.65	368.09
4	SM	72.29	62.96	360.64
5	SM	63.67	68.25	363.69
6	SM	70.59	58.14	414.11
7	SM	60.79	60.51	346.96
8	SM	74.96	66.32	382.78
9	SM	75.12	64.87	341.21
10	SM	72.21	70.91	330.29
11	SM	80.82	61.89	368.25
1	SH	67.34	61.48	324.67
2	SH	59.15	60.15	265.26
3	SH	62.38	64.72	348.29
4	SH	71.53	56.57	328.26
5	SH	69.62	64.13	319.12
6	SH	61.82	70.63	336.33
7	SH	71.11	62.34	352.98
8	SH	72.27	57.45	296.58
9	SH	76.15	59.32	335.98
10	SH	73.22	65.63	319.43
11	SH	59.27	58.61	338.28
12	SH	61.06	68.44	368.37
13	SH	56.42	69.43	352.22
Fig. 5 Inflammatory factor levels in lung tissue Sample sizes (n) are as described in the legend of Fig 3. Statistical significance was determined by one-way ANOVA followed by Tukey’s multiple comparisons test

## Sheet: Fig.6 oxidative stress markers
Number	group	Fe2+（mg/g）	SOD（U/mg）	GSH（μmol/mg）	MDA（nmol/mg）
1	Sham	0.3998	94.922	13.986	0.873
2	Sham	0.4304	101.893	17.213	1.021
3	Sham	0.4155	110.461	14.298	0.997
4	Sham	0.431	92.123	15.824	0.923
5	Sham	0.4441	100.435	14.348	0.962
6	Sham	0.3982	86.647	15.146	1.128
7	Sham	0.4203	93.698	13.867	0.853
8	Sham	0.4812	120.283	14.834	0.934
9	Sham	0.4355	124.754	13.019	1.041
10	Sham	0.4398	106.135	15.483	0.922
11	Sham	0.4435	96.782	13.224	1.238
12	Sham	0.4326	86.267	15.468	0.882
13	Sham	0.5021	121.274	14.508	0.933
14	Sham	0.4262	89.769	16.872	0.902
15	Sham	0.5166	117.813	13.309	0.897
1	CLP	0.8158	55.309	9.846	1.223
2	CLP	0.9182	43.33	8.574	1.397
3	CLP	0.7744	56.127	11.099	1.455
4	CLP	0.8208	62.709	9.742	1.583
5	CLP	0.8967	54.923	10.298	1.245
6	CLP	0.8145	42.109	9.283	1.416
7	CLP	0.7823	52.973	8.492	1.592
8	CLP	0.8451	61.732	8.804	1.261
1	SL	0.7353	69.958	10.612	1.244
2	SL	0.7905	65.262	9.763	1.324
3	SL	0.7789	60.505	10.355	1.199
4	SL	0.8945	56.239	11.162	1.216
5	SL	0.7396	50.167	9.342	1.445
6	SL	0.7808	63.986	10.262	1.318
7	SL	0.8182	59.51	10.521	1.392
8	SL	0.8242	66.582	8.984	1.422
9	SL	0.7748	70.362	8.184	1.313
1	SM	0.6232	76.719	10.316	1.207
2	SM	0.7697	82.409	12.447	1.215
3	SM	0.7084	81.294	10.635	1.182
4	SM	0.7366	73.067	12.295	1.326
5	SM	0.7712	79.181	9.322	1.207
6	SM	0.6865	73.076	10.785	1.273
7	SM	0.6243	72.179	12.084	1.185
8	SM	0.7376	59.962	13.242	1.353
9	SM	0.6423	63.533	10.963	1.277
10	SM	0.7121	77.437	9.591	1.413
11	SM	0.7629	60.686	13.521	1.329
1	SH	0.6033	76.206	14.294	1.339
2	SH	0.5592	81.307	13.735	1.226
3	SH	0.5849	78.723	10.5	1.214
4	SH	0.6643	71.946	13.931	1.316
5	SH	0.5967	63.201	11.31	1.227
6	SH	0.5782	84.927	12.915	1.105
7	SH	0.6218	72.636	9.559	0.946
8	SH	0.5567	83.419	11.985	1.203
9	SH	0.6853	83.351	11.852	1.117
10	SH	0.6608	75.393	14.794	1.082
11	SH	0.6498	74.728	13.713	1.159
12	SH	0.6564	55.193	12.547	1.182
13	SH	0.6374	78.469	14.855	1.324
Fig. 6 Levels of Fe2+ and oxygenation stress markers in lung tissue Sample sizes (n) are as described in the legend of Fig. 3. Statistical significance was determined by one-way ANOVA followed by Tukey’s multiple comparisons test.

## Sheet: Fig.7 Western blotting analysis
Number	group	Nrf2	ratio	SLC7A11	ratio	GPX4	ratio	ACSL4	ratio	TFR1	ratio	GAPDH
1	Sham	27497.1	1.02217	29292.3	1.0889	27040.3	1.00519	12693.4	0.471862	5430.53	0.201873	26900.7
2	Sham	26992.3	1.00341	27526.5	1.02326	25438.4	0.945641	12164.1	0.452185	5331.62	0.198196	26900.7
3	Sham	29394.4	1.0927	28126.1	1.04555	25880.2	0.962063	11989.6	0.4457	5453.25	0.202718	26900.7
4	Sham	27222.3	1.01196	28432.2	1.05693	26244.4	0.975602	12127.9	0.450839	5568.93	0.207018	26900.7
5	Sham	27786.5	1.03293	27990.4	1.04051	26160	0.972464	12357.6	0.459379	5095.23	0.189409	26900.7
6	Sham	28166.2	1.04704	28871.3	1.07325	25965.8	0.965244	12726.2	0.473082	5578.54	0.207375	26900.7
7	Sham	28627.6	1.06419	28085.1	1.04403	26825.4	0.997198	11673.3	0.43394	5122.28	0.190414	26900.7
8	Sham	28686.7	1.06639	28829.4	1.0717	26855.5	0.99832	12096.8	0.449681	5353.57	0.199012	26900.7
9	Sham	29466.3	1.09537	27748.8	1.03152	26076.1	0.969346	12674.5	0.471156	5287.23	0.196546	26900.7
1	CLP	1156.23	0.0443441	13582.4	0.520917	8268.21	0.317105	28671.2	1.09961	32084.8	1.23053	26074
2	CLP	1135.54	0.0435506	14312.5	0.548916	8009.54	0.307185	28513.5	1.09356	31794.9	1.21941	26074
3	CLP	1141.98	0.0437976	13936.4	0.534492	7970.23	0.305677	27980.2	1.07311	30776.6	1.18036	26074
4	CLP	1108.76	0.0425235	15583.1	0.597649	7843.65	0.300822	28971.5	1.11113	30604.8	1.17377	26074
5	CLP	1135.24	0.0435391	14779.2	0.566818	7384.98	0.283231	29647.3	1.13704	32634.1	1.2516	26074
6	CLP	1184.18	0.0454161	15480	0.593694	7341.62	0.281568	29803.2	1.14302	32997	1.26551	26074
7	CLP	1167.63	0.0447814	13731.6	0.526638	8350.34	0.320255	28962.2	1.11077	32299.9	1.23878	26074
8	CLP	1156.76	0.0443645	13529.8	0.518898	7587.11	0.290983	28453.3	1.09125	33005.7	1.26584	26074
9	CLP	1141.12	0.0437646	14808.3	0.567934	7368.63	0.282604	28684.9	1.10013	32700.5	1.25414	26074
1	SL	3818.34	0.141514	16988.1	0.629609	12249.5	0.453986	25309.4	0.938011	24650.1	0.913576	26982
2	SL	3864.12	0.143211	16180.1	0.599662	11429.8	0.423606	25611.1	0.949192	25976.3	0.962727	26982
3	SL	3976.64	0.147381	16917.9	0.627005	12407.4	0.459841	24551.3	0.909914	25176.3	0.933077	26982
4	SL	3945.55	0.146229	16564.1	0.613895	11924.1	0.441928	26080.5	0.966588	26257.7	0.973154	26982
5	SL	3830.87	0.141979	17115.3	0.634321	12042.6	0.446321	26215	0.971572	24621	0.912496	26982
6	SL	3870.11	0.143433	16932.7	0.627553	12423.2	0.460426	24840.9	0.920648	24583.9	0.91112	26982
7	SL	3918.42	0.145223	15909	0.589615	12220.6	0.452918	25500.5	0.945093	25964.9	0.962303	26982
8	SL	3881.98	0.143873	15627.6	0.579186	11668.8	0.432464	24800.3	0.919142	26078.6	0.966518	26982
9	SL	3943.12	0.146139	16785.5	0.622101	11351.9	0.420719	25298.2	0.937595	24625.6	0.912665	26982
1	SM	9565.02	0.350304	21611.4	0.791484	13639.6	0.499527	21664.9	0.793442	18156	0.664936	27304.9
2	SM	10089.2	0.369501	21934	0.8033	13469.3	0.493293	20217.6	0.740439	18898.5	0.692129	27304.9
3	SM	10048.1	0.367996	22469.1	0.822896	13459.9	0.492947	21384.7	0.783179	17523.3	0.641765	27304.9
4	SM	9817.23	0.359541	21437.2	0.785102	13335.2	0.488382	21477	0.786561	19066	0.698262	27304.9
5	SM	10122.4	0.370718	21997.5	0.805625	13528.1	0.495444	21669.3	0.793605	18687.3	0.684393	27304.9
6	SM	10259.9	0.375752	21679.9	0.793991	13441.1	0.49226	20487.5	0.750321	17825.1	0.652816	27304.9
7	SM	9461.32	0.346506	21613.1	0.791546	13344.2	0.488712	22246.2	0.814734	18075.1	0.661973	27304.9
8	SM	9824.67	0.359813	22261.1	0.815279	13292.5	0.486817	20937.8	0.766813	18214.2	0.667068	27304.9
9	SM	9925.12	0.363492	22292.4	0.816425	13328.1	0.48812	21500	0.787403	18434.3	0.675128	27304.9
1	SH	26066.2	0.916412	26464.1	0.9304	19645.4	0.690675	15019.4	0.528039	13912.5	0.489124	28443.8
2	SH	25699.5	0.903519	27120	0.95346	20490.1	0.720371	14528.5	0.51078	13859.4	0.487257	28443.8
3	SH	26328.1	0.925619	26536.8	0.932954	18801.9	0.661018	15748.1	0.553656	14049	0.493921	28443.8
4	SH	25521.4	0.897258	26605.3	0.935364	20143.7	0.708194	14694.1	0.516603	14065.7	0.494509	28443.8
5	SH	24850.3	0.873663	26545.7	0.933267	19271.5	0.67753	14670.5	0.515772	14036.1	0.493466	28443.8
6	SH	25161.8	0.884613	27573.2	0.969393	19531.9	0.686685	14934.3	0.525047	14340.4	0.504167	28443.8
7	SH	25352.2	0.891309	26473.1	0.930715	20465.1	0.719493	15041.8	0.528826	13794.1	0.48496	28443.8
8	SH	24777.7	0.871111	26649.4	0.936915	19584.2	0.688523	15956.8	0.560992	13736.4	0.482933	28443.8
9	SH	26343.3	0.926154	27206.9	0.956513	19066.3	0.670316	14570.1	0.512242	14370.2	0.505214	28443.8
Fig. 7 Expression of ferroptosis-Related Proteins in Lung Tissue Sample sizes (n) are as described in the legend of Fig. 3. Statistical significance was determined by one-way ANOVA followed by Tukey’s multiple comparisons test.

## Sheet: Fig.8 lung injury score
Number	group	lung injury score
1	Sham	0.139
2	Sham	0.043
3	Sham	0.196
4	Sham	0.323
5	Sham	0.298
6	Sham	0.142
7	Sham	0.292
8	Sham	0.033
9	Sham	0.145
10	Sham	0.072
1	CLP	0.838
2	CLP	0.922
3	CLP	0.809
4	CLP	0.763
5	CLP	0.895
6	CLP	0.516
7	CLP	0.918
8	CLP	0.639
1	SM	0.706
2	SM	0.562
3	SM	0.453
4	SM	0.624
5	SM	0.511
6	SM	0.325
7	SM	0.607
8	SM	0.411
9	SM	0.734
1	SM+ML385	0.938
2	SM+ML385	0.617
3	SM+ML385	0.507
4	SM+ML385	0.883
5	SM+ML385	0.724
6	SM+ML385	0.517
7	SM+ML385	0.543
8	SM+ML385	0.975
Fig. 8 Comparison of histopathological injury Sample sizes reflect the number of animals that survived to the 24-hour endpoint in each group (n=10, 8, 9, and 8 for the Sham, CLP, SM, and SM + ML385 groups, respectively). Statistical significance was determined by one-way ANOVA followed by Tukey’s multiple comparisons test.

## Sheet: Fig.10 Flameng  score
Number	group	Flameng score
1	Sham	0.88
2	Sham	0.68
3	Sham	0.7
4	Sham	0.66
5	Sham	0.74
6	Sham	0.92
7	Sham	0.88
8	Sham	0.9
9	Sham	0.72
10	Sham	0.78
1	CLP	3.42
2	CLP	2.84
3	CLP	3.18
4	CLP	3.46
5	CLP	3.28
6	CLP	3.34
7	CLP	2.98
8	CLP	2.84
1	SM	1.54
2	SM	1.38
3	SM	1.62
4	SM	1.38
5	SM	1.66
6	SM	1.58
7	SM	1.48
8	SM	1.76
9	SM	1.52
1	SM+ML385	3.16
2	SM+ML385	3.22
3	SM+ML385	2.88
4	SM+ML385	2.72
5	SM+ML385	2.82
6	SM+ML385	3.26
7	SM+ML385	2.96
8	SM+ML385	2.94
Fig. 10 Mitochondrial injury scores in lung tissues Sample sizes reflect the number of animals that survived to the 24-hour endpoint in each group (n=10, 8, 9, and 8 for the Sham, CLP, SM, and SM + ML385 groups, respectively). Statistical significance was determined by one-way ANOVA followed by Tukey’s multiple comparisons test.

## Sheet: Fig.11Nuclear Nrf2
Protein gray-scale comparison (within the nucleus: Nrf2)
Number	group	Nrf2	ratio	Lamin B1
1	CLP	18345	0.360814	50843.2
2	CLP	16356.9	0.318122	51416.9
3	CLP	19612.3	0.367827	53319.3
4	CLP	13493.6	0.265111	50897.8
5	CLP	16293	0.327857	49695.6
6	CLP	17774.4	0.323375	54965.4
7	CLP	14334	0.262735	54556.8
8	CLP	18449.1	0.380991	48423.9
9	CLP	16913.1	0.336169	50311.3
1	SM	46335.7	0.838923	55232.4
2	SM	44652.2	0.811306	55037.4
3	SM	52376	0.997094	52528.6
4	SM	40132.1	0.790349	50777.7
5	SM	41136.6	0.795689	51699.4
6	SM	54616.4	1.00335	54433.8
7	SM	47756.3	0.897295	53222.5
8	SM	54341.4	0.993035	54722.5
9	SM	43721.1	0.788478	55450
1	SM+ML385	24646	0.488821	50419.3
2	SM+ML385	18414.8	0.358332	51390.4
3	SM+ML385	22584.9	0.394028	57318.1
4	SM+ML385	24688	0.493814	49994.6
5	SM+ML385	17477.5	0.317859	54985.2
6	SM+ML385	21097.9	0.408613	51633.1
7	SM+ML385	23201.8	0.438863	52867.8
8	SM+ML385	17519.2	0.318301	55039.7
9	SM+ML385	16530.8	0.336297	49155.4
Fig. 11 Nuclear Nrf2 protein expression in lung tissues Sample sizes reflect the number of animals that survived to the 24-hour endpoint in each group (n = 8, 9,and 8 for the CLP, SM, and SM + ML385 groups, respectively). Statistical significance was determined by one-way ANOVA followed by Tukey’s multiple comparisons test.

## Sheet: Fig.12 WB analysis
Number	group	Nrf2	GAPDH	ratio	SLC7A11	GAPDH	ratio	GPX4	GAPDH	ratio	ACSL4	GAPDH	ratio	TFR1	GAPDH	ratio
1	CLP	23777.3	58774.2	0.404554	37697.2	41480.9	0.908784	27581.8	50857.7	0.542333	30077.8	58119.4	0.517518	42801	55982.8	0.764539
2	CLP	22603.2	51541.2	0.438545	35904.2	44157.6	0.813091	32286.4	50529.3	0.638963	30940	52837.2	0.585572	55821.7	56980.9	0.979657
3	CLP	19755	58531.3	0.337512	37967.8	49709.7	0.763792	30024.8	45772.8	0.655952	32073.9	56695.1	0.565726	37942.2	60585.8	0.626256
4	CLP	20257.3	55306.3	0.366276	31652	43935.6	0.720419	38313.2	50703.1	0.755639	29881.8	51418.1	0.581154	38849.2	54406.8	0.71405
5	CLP	24563.2	57420.6	0.427776	40862	49306.7	0.82873	36325.8	46339.1	0.783914	34151.1	57770.8	0.591148	44448.6	60063	0.740033
6	CLP	25791.8	58643.4	0.439808	35228.4	47068.1	0.748457	36200.4	49697	0.728422	37084.9	55894.8	0.663478	40295.4	58417	0.689789
7	CLP	24552	51165	0.479859	45513.4	49068.9	0.92754	38038.8	48430.4	0.785432	33488.3	51080.2	0.655603	54356.1	61909.5	0.877993
8	CLP	20153.9	51884	0.388441	32433.7	45967.2	0.705584	29007.8	46935	0.618043	28099.1	58281.2	0.48213	48016	56984	0.842623
9	CLP	17846.3	50019.1	0.35679	43682.5	47531.5	0.919021	36691.2	47897.7	0.766032	35948.8	52372.1	0.686411	41675.3	56907.8	0.73233
1	SM	46162.7	50248	0.918699	56276.8	47372.2	1.18797	40233.3	47548.7	0.84615	18574.5	53591.8	0.346593	31633.4	59189.6	0.534442
2	SM	48307.5	59223.2	0.815685	50224.6	46851.6	1.07199	50740.9	49382.7	1.0275	20931.6	56615.4	0.369716	25003.4	56441.3	0.442997
3	SM	48298.7	48765.9	0.990419	47172.1	46750.8	1.00901	40606.5	49075.5	0.827429	20663.1	48735.5	0.423984	31168	57341.4	0.543551
4	SM	46236.4	48907.5	0.945384	46492.7	47533.1	0.978112	42172.5	48874.5	0.862873	18828.7	56753.8	0.331761	24845.7	60968.7	0.407515
5	SM	45314.4	50991.8	0.888662	43938.7	47575.3	0.923559	44266.2	48860.6	0.905968	19560.9	50193.2	0.389712	31378.3	55668.8	0.56366
6	SM	48852	50401.8	0.969252	41206.6	48353.8	0.852189	45664.3	51075.9	0.894048	19365.8	51501.8	0.376021	22987.9	58753.2	0.391261
7	SM	47092.9	58610.1	0.803494	52398.2	43142.2	1.21455	50207.3	50806.5	0.988205	21102.5	48416.8	0.43585	29011	60757.4	0.477488
8	SM	43984.8	56904.3	0.77296	49153.3	42452.6	1.15784	48449	46853.4	1.03405	17622.5	50737.5	0.347326	22977	55863.4	0.411306
9	SM	49771.2	50613	0.983368	54327.6	46845.2	1.15973	50757.9	49682.5	1.02165	20093.8	56792.3	0.353812	22290.3	53905.2	0.413508
1	SM+ML385	27760.4	49234.3	0.563843	39675.5	46556.8	0.852196	28360.9	49202.2	0.576415	29522.6	48833.3	0.60456	28559.9	55739.3	0.512383
2	SM+ML385	21490.4	58817.7	0.365372	49487.1	51642.9	0.958255	40635.1	49465.8	0.821479	25766.1	54527.3	0.472535	33449.8	51547.1	0.648916
3	SM+ML385	21796.4	60066.4	0.362872	42570.8	50522.3	0.842614	37882.8	49031.1	0.772626	31817.2	55332.2	0.575022	48138.5	59252.2	0.812434
4	SM+ML385	28106.6	51277.6	0.548127	46374	44776.5	1.03568	42828.4	50549	0.847265	29010.5	46622.1	0.622248	39145.4	55821.5	0.701261
5	SM+ML385	25703.5	54282.7	0.473513	37651.5	46925.3	0.802372	29623.5	45072.6	0.657239	25160	49502.3	0.508259	36593.5	55528	0.65901
6	SM+ML385	24840.9	53831.9	0.461453	46579.4	51167.7	0.910328	40627.2	49723.1	0.81707	23267.5	49744.2	0.467742	38971.3	59178.4	0.658539
7	SM+ML385	28194.5	53483.9	0.527159	42526.4	45782.7	0.928877	32130.1	47244.4	0.680083	22799.9	52843.4	0.431463	30239.2	57914	0.522139
8	SM+ML385	24275.1	54901.3	0.442159	40341.9	47312.1	0.852675	45051.5	48912.9	0.921056	21500.5	50809.4	0.423159	33016.2	51653	0.639193
9	SM+ML385	27274.3	55473.9	0.491659	43119.6	50742.6	0.849771	37578.5	52244.1	0.719287	31277.3	47533	0.658012	41974.6	53172.8	0.789399
Fig. 12 Sivelestat sodium regulates ferroptosis-related proteins via Nrf2. Sample sizes reflect the number of animals that survived to the 24-hour endpoint in each group (n = 8, 9, and 8 for the CLP, SM, and SM + ML385 groups, respectively). Statistical significance was determined by one-way ANOVA followed by Tukey’s multiple comparisons test.
